# Supplementary material for: The Antidepressant Effect of Resveratrol Is Related to Neuroplasticity Mediated by the ELAVL4-Bdnf mRNA Pathway
Source: Int J Mol Sci. 2025 Jan 27;26(3):1113. doi: 10.3390/ijms26031113 (PMC11817429; doi:10.3390/ijms26031113)
Supplement: Supplementary file 1 [file ijms-26-01113-s001.zip]

Archive with 1 entries (1 files):
- ijms-3393624-supplementary.pdf
